# Supplementary material for: Refinement in Post-Operative Care for Orthopaedic Models: Implementing a Sheep Walking Cast (SWC) for Effective Tibial Fracture Management
Source: Biomedicines. 2024 Feb 1;12(2):343. doi: 10.3390/biomedicines12020343 (PMC10886840; doi:10.3390/biomedicines12020343)
Supplement: Supplementary file 1 [file biomedicines-12-00343-s001.zip]

Archive with 2 entries (2 files):
- RPS06_POD3.mp4
- RPS07_POD1.mp4
